# Supplementary material for: Spatial and age-related changes in the microstructure of dystrophic and healthy diaphragms
Source: PLoS One. 2017 Sep 6;12(9):e0183853. doi: 10.1371/journal.pone.0183853 (PMC5587283; doi:10.1371/journal.pone.0183853)
Supplement: S1 Table — (XLSX) [file pone.0183853.s001.xlsx]

## Sheet: Sheet1
Metric	Mouse Type	Age (Months)		Region
			Dorsal	Midcostal	Ventral
Sarcomere Length (µm)	Mdx	3	2.58±0.25	2.56±0.20	2.40±0.22
		7	2.59±0.09	2.48±0.16	2.50±0.13
		10	2.52±0.20	2.55±0.12	2.49±0.11
	Healthy	3	2.67±0.39	2.73±0.32	2.65±0.44
		7	2.65±0.24	2.57±0.31	2.76±0.32
		10	2.86±0.23	2.75±0.34	2.74±0.38
Interstitial Space Ratio	Mdx	3	0.27±0.12	0.27±0.11	0.27±0.10
		7	0.21±0.08	0.18±0.07	0.21±0.08
		10	0.32±0.14	0.30±0.13	0.26±0.13
	Healthy	3	0.12±0.05	0.12±0.05	0.13±0.07
		7	0.10±0.03	0.10±0.04	0.10±0.03
		10	0.13±0.05	0.12±0.05	0.13±0.06
Branching (%)	Mdx	3	12.88±15.14	11.02±16.00	13.21±16.47
		7	7.60±11.89	12.18±16.72	6.44±8.99
		10	5.34±9.71	6.85±10.94	4.66±9.29
	Healthy	3	1.65±6.67	2.15±6.42	1.37±7.78
		7	0	0.42±2.28	0
		10	0.37±2.03	0	0
CSA (µm2)	Mdx	3	691.03±342.54	656.68±336.15	708.06±318.70
		7	439.80±244.27	439.03±241.05	494.96±274.96
		10	351.01±282.23	488.34±243.74	509.59±271.94
	Healthy	3	538.38±265.06	532.59±206.69	632.53±275.38
		7	587.70±336.95	594.22±232.64	523.35±229.28
		10	335.25±220.58	464.25±205.73	589.47±271.69
Regenerating Fiber (%)	Mdx	3	10.47±8.90	8.69±7.34	7.43±5.60
		7	16.30±6.59	14.47±5.95	17.54±7.30
		10	16.34±10.44	16.33±6.41	23.01±9.46
	Healthy	3	1.02±1.48	1.16±2.46	2.16±6.74
		7	0.51±1.14	0.62±1.22	0.57±1.02
		10	1.53±2.16	1.40±1.97	2.77±2.99
Macrophages per mm2	Mdx	3	256.08±158.07	519.81±289.55	210.17±182.32
		7	347.23±162.20	314.24±141.28	328.74±193.26
		10	361.93±212.19	434.41±193.70	319.24±201.02
	Healthy	3	27.62±32.47	45.49±34.18	21.29±29.33
		7	60.02±49.63	77.09±57.33	59.68±47.36
		10	60.63±41.65	46.55±42.97	58.91±49.37
